# Supplementary material for: Radiotherapy in Combination with Systemic Therapy for Multiple Myeloma—A Critical Toxicity Evaluation in the Modern Treatment Era
Source: Cancers (Basel). 2023 May 25;15(11):2909. doi: 10.3390/cancers15112909 (PMC10251922; doi:10.3390/cancers15112909)
Supplement: Supplementary file 1 [file cancers-15-02909-s001.zip]

Archive with 1 entries (1 files):
- cancers-2390614-supplementary.pdf
